# Supplementary material for: Single-Cell Atlas Reveals the Hemocyte Subpopulations and Stress Responses in Asian Giant Softshell Turtle during Hibernation
Source: Biology (Basel). 2023 Jul 12;12(7):994. doi: 10.3390/biology12070994 (PMC10376416; doi:10.3390/biology12070994)
Supplement: Supplementary file 1 [file biology-12-00994-s001.zip]

Archive with 1 entries (1 files):
- biology-2403045-supplementary.pdf
